# Supplementary material for: Inequality as a Powerful Predictor of Infant and Maternal Mortality around the World
Source: PLoS One. 2015 Oct 21;10(10):e0140796. doi: 10.1371/journal.pone.0140796 (PMC4619502; doi:10.1371/journal.pone.0140796)
Supplement: S1 Table — (XLS) [file pone.0140796.s001.xls]

## Sheet: Original Data Set   
ID	Country	HDI	IHDI	MMR	IMR	ENMR (0-6 d)	LNMR (7-28 d)	PNMR (29-364 d)
1	Norway	0.943598	0.891004	4.5	3	1.2	0.4	0.8
2	Australia	0.932662	0.860212	4.8	4.4	1.8	0.5	1.2
3	Switzerland	0.917394	0.846553	3.9	4.3	2	5	1
4	Netherlands	0.915283	0.854199	6.7	4.1	1.8	0.5	0.9
5	United States	0.913742	0.754768	18.5	6.6	2.9	0.7	1.9
6	Germany	0.911437	0.84638	6.5	3.6	1.6	0.5	1
7	New Zealand	0.910002		9.3	5.6	1.8	0.5	2.1
8	Canada	0.901852	0.833187	8.2	5.4	2.5	0.6	1.5
9	Singapore	0.901306		4.5	2.3	0.8	0.4	0.6
10	Denmark	0.900461	0.838178	4.8	3.8	1.7	0.5	1
11	Ireland	0.899299	0.83187	3.3	4.6	2	0.5	1.3
12	Sweden	0.897818	0.839763	3.7	2.7	1.2	0.3	0.7
13	Iceland	0.894694	0.843429	2.4	2.4	0.9	0.4	0.7
14	United Kingdom	0.891726	0.81204	6.1	4.9	2.1	0.7	1.4
15	Hong Kong, China (SAR)	0.891129			13
15	Korea (Republic of)	0.890669	0.735807	12	3.7	1.3	0.5	1
17	Japan	0.890086	0.779448	6.1	3	0.9	0.4	0.9
18	Liechtenstein	0.888627
19	Israel	0.887763	0.792746	4.4	4.3	1.6	0.6	1.3
20	France	0.884326	0.804477	8.8	3.7	1.3	0.6	1.2
21	Austria	0.88121	0.817835	3.2	4.1	1.7	0.6	1.2
21	Belgium	0.88078	0.805633	6.7	4.2	1.8	0.6	1.2
21	Luxembourg	0.880921	0.81432	6.1	2.8	1.1	0.4	0.8
24	Finland	0.879024	0.830282	3.9	3	1.3	0.4	0.7
25	Slovenia	0.874293	0.823883	7.4	3.6	1.5	0.5	1
26	Italy	0.871809	0.768172	4.3	3.7	1.7	0.7	0.8
27	Spain	0.868911	0.774508	6.2	3.6	1.3	0.7	1
28	Czech Republic	0.861342	0.813465	5.3	3	1	0.6	0.9
29	Greece	0.852664	0.761946	9.1	4	1.6	0.9	1
30	Brunei Darussalam	0.851823		14.6	8.2	2.7	0.9	2.2
31	Qatar	0.850743		18.7	10.3	3.5	1.6	3.1
32	Cyprus	0.845019	0.752065	6.1	4.1	1.9	0.7	1.2
33	Estonia	0.839901	0.766561	7.1	4.2	1.4	0.8	1.1
34	Saudi Arabia	0.835531		7	12	4.3	1.8	3.5
35	Lithuania	0.834286	0.745636	6.1	4.6	1.4	0.7	1.1
35	Poland	0.834218	0.75143	4.8	5	2.2	0.9	1.3
37	Andorra	0.83026		3	2.6	1	0.4	0.7
37	Slovakia	0.829877	0.777674	6.2	6.7	2.3	1.1	2.2
39	Malta	0.828909	0.76013	2.9	7	3.2	1	2.1
40	United Arab Emirates	0.827169		12.8	6.8	2.2	1.1	2
41	Chile	0.821584	0.660674	18.7	7.4	2.6	1	2.8
41	Portugal	0.822329	0.739041	9.8	3.5	1.2	0.5	1
43	Hungary	0.818058	0.757292	8.5	5.1	2.3	0.9	1.3
44	Bahrain	0.815329		21.4	6.9	2.5	1.3	2.2
44	Cuba	0.814963		39.8	5.7	2	0.9	1.7
46	Kuwait	0.814004		9.5	8.9	3.1	1.3	2.7
47	Croatia	0.81231	0.721223	9.9	4.6	2.2	0.7	1
48	Latvia	0.81048	0.724519	8.5	6.4	2.1	1.1	1.8
49	Argentina	0.808304	0.680251	54.7	14.2	5.7	2	4.4
50	Uruguay	0.78971	0.662264	22.9	10.9	3.6	1.8	4.3
51	Bahamas	0.789361	0.676441	60.3	16.5	11.3	1	2.1
51	Montenegro	0.789382	0.732522	12.3	6.3	2.4	1	1.9
53	Belarus	0.785808	0.726191	10.6	7.6	2.7	1.1	2.4
54	Romania	0.784528	0.701943	15.9	11	3.2	1.5	4.5
55	Libya	0.784379		27	14.3	5.1	2	4.2
56	Oman	0.782572		12.8	8.5	2.7	1.3	2.6
57	Russian Federation	0.778303	0.684694	16.8	9.6	3.4	1.3	2.9
58	Bulgaria	0.777362	0.691691	14.8	9.7	2.9	1.5	3.6
59	Barbados	0.776212		49.9	16.5	8.1	2.2	4.4
60	Palau	0.774897
61	Antigua and Barbuda	0.77401		42	15.3	7	2	3.8
62	Malaysia	0.772907		55.7	6.5	2.3	1	1.6
63	Mauritius	0.771002	0.661681	43.7	14	6.2	1.9	3.3
64	Trinidad and Tobago	0.765823	0.649426	49.7	22.3	11.2	4	4
65	Lebanon	0.765014	0.605573	18.1	13.3	4.9	2	3.8
65	Panama	0.765362	0.596051	55.2	18.7	5.9	2.2	4.4
67	Venezuela (Bolivarian Republic of)	0.763665	0.613406	54.7	13.3	4.7	1.8	4
68	Costa Rica	0.762537	0.610547	24.9	10.4	3.9	1.3	3.3
69	Turkey	0.758636	0.639081	15	17.4	7.3	2.5	5.4
70	Kazakhstan	0.757371	0.667409	27	22.8	9.8	2	6.1
71	Mexico	0.75583	0.582524	54	16.8	5.8	2.4	5.6
71	Seychelles	0.75644		15.7	11.7	4.5	1.6	3
73	Saint Kitts and Nevis	0.749726
73	Sri Lanka	0.749735	0.642592	30.9	8.8	3.2	1.3	1.9
75	Iran (Islamic Republic of)	0.749349	0.497687	13.5	18.9	7.8	2.6	5.2
76	Azerbaijan	0.747373	0.659046	23.9	35.1	14.5	3.4	12.5
77	Jordan	0.74547	0.606832	29.8	18.3	6.7	2.3	4.6
77	Serbia	0.744722	0.663372	10.6	4.9	2.4	0.7	1.2
79	Brazil	0.74364	0.542487	58.7	18	7.5	2.6	6.1
79	Georgia	0.74377	0.635613	31.1	21.1	9.4	2	5.8
79	Grenada	0.743957		56.7	13.2	5.9	1.8	3.3
82	Peru	0.736805	0.562325	63.7	22	8	2.7	6.6
83	Ukraine	0.734021	0.666795	23.1	10.9	4.1	1.5	3.3
84	Belize	0.731599		55.5	18.6	3.3	1.4	2.3
84	The former Yugoslav Republic of Macedonia	0.732131	0.632908	10.5	8	3.3	1.4	2.3
86	Bosnia and Herzegovina	0.730807	0.653386	11	5.4	3.1	0.6	1
87	Armenia	0.730093	0.654513	18.3	16.8	7.3	1.8	4.6
88	Fiji	0.724082	0.613256	68.2	32.7	12.1	2.9	9.5
89	Thailand	0.721926	0.572792	69.5	11	4.6	2.1	2.3
90	Tunisia	0.721174		19	14.1	5.1	2.2	4
91	China	0.719081		17.2	13	4.9	1.4	3.5
91	Saint Vincent and the Grenadines	0.718942		60.1	23.6	10.9	2.7	6.2
93	Algeria	0.716646		51.5	24.3	10	2.9	7
93	Dominica	0.7169		36.1	21.8	10.2	2.6	5.6
95	Albania	0.7161	0.619842	7.3	17.9	2.7	1.8	8.3
96	Jamaica	0.715344	0.57933	44.7	18.3	7.6	2	4.1
97	Saint Lucia	0.714106		41	18.2	8.4	2.3	4.6
98	Colombia	0.710734	0.521127	62.9	17.9	5.2	2.2	5.9
98	Ecuador	0.710637	0.548971	84.6	28.6	5.6	3.5	11.9
100	Suriname	0.704777	0.534455	65.2	38.1	16.5	4.2	11.4
100	Tonga	0.704959		111.2	23.5	9.6	2.3	6.4
102	Dominican Republic	0.700154	0.535145	40.8	28.8	13.6	3.1	7.6
103	Maldives	0.697913	0.520578	51.8	16.3	8	1.9	2.9
103	Mongolia	0.697881	0.617771	51.3	42.9	15.1	3.7	14.7
103	Turkmenistan	0.698209		38.2	52.3	17.5	4.7	19.6
106	Samoa	0.693724		41.4	12.1	4.5	1.4	3.2
107	Palestine, State of	0.686216	0.605699	9	19.6	8	2.5	5.3
108	Indonesia	0.684258	0.553182	199.3	31.5	11.1	3.8	10
109	Botswana	0.683298	0.422251	480	30.9	12.5	2.6	9.6
110	Egypt	0.681578	0.51806	32.6	21.8	7.3	3.5	6.5
111	Paraguay	0.675851	0.513087	95.3	21	8.9	2.7	5.6
112	Gabon	0.673682	0.511789	267.3	60.4	19.1	3.9	20.7
113	Bolivia (Plurinational State of)	0.667282	0.469935	179.6	41.9	13.1	4.1	15.5
114	Moldova (Republic of)	0.662747	0.582157	21.8	12.6	5.3	1.5	3.8
115	El Salvador	0.661609	0.484979	65.8	13.4	4.6	1.9	4.6
116	Uzbekistan	0.661001	0.556385	30.5	35.9	14	3.4	10.9
117	Philippines	0.65953	0.539932	80.9	27.3	9.9	2.6	6.9
118	South Africa	0.657754		174.1	37	11.4	3.2	14.7
118	Syrian Arab Republic	0.657637	0.518157	44.1	17	6	2.1	4.2
120	Iraq	0.642164	0.504648	65.8	28.8	11.3	3.3	8.8
121	Guyana	0.637984	0.521669	118.1	36.2	11.8	3.6	14
121	Viet Nam	0.638017	0.542798	56.6	18.6	6.9	2.6	3.7
123	Cape Verde	0.635862	0.510762	47.6	24.1	9.1	2.4	7.3
124	Micronesia (Federated States of)	0.630393		87.9	14.7	5.8	1.7	3.9
125	Guatemala	0.62808	0.422083	86.7	28.1	6.5	2.8	10.4
125	Kyrgyzstan	0.627507	0.51943	46.8	29.6	14.5	2.2	9.1
127	Namibia	0.624088	0.351856	149.6	34.7	14	2.5	9.4
128	Timor-Leste	0.620243	0.429703	223.4	38.8	13.7	2.4	15.3
129	Honduras	0.617193	0.418199	72	23.1	9.2	2.6	6.3
129	Morocco	0.616709	0.433463	63.9	26.3	10.5	4.1	7.4
131	Vanuatu	0.616382		139.2	34.5	13	3.2	10.6
132	Nicaragua	0.613987	0.452088	63.5	24.1	8.9	2.7	8.7
133	Kiribati	0.607389	0.416324	100.9	52.2	16.5	4.9	18.1
133	Tajikistan	0.607179	0.490638	30.4	41.7	14.4	3.3	16.1
135	India	0.585731	0.418314	281.8	48.8	22.4	5.7	12
136	Bhutan	0.584132	0.465241	277.4	47.5	18.9	5.7	9
136	Cambodia	0.584014	0.439733	220.9	43.2	15.5	4.8	15.6
138	Ghana	0.573206	0.393957	293.4	71.4	21.9	5.9	18.3
139	Lao People's Democratic Republic	0.56942	0.430005	303.8	61.6	18.6	6.7	20.6
140	Congo	0.564091	0.390901	287.3	61.1	17.7	4.8	21.8
141	Zambia	0.56072	0.364556	315.1	80.5	15.2	6.9	29.5
142	Bangladesh	0.557895	0.395522	242.7	40.8	19.6	5.4	9
142	Sao Tome and Principe	0.557918	0.384106	134.9	40.7	15.2	3.2	11.7
144	Equatorial Guinea	0.555967		369.6	109.4	23.9	8.4	40.4
145	Nepal	0.539642	0.384184	272.3	37.7	17.7	4.3	9.2
146	Pakistan	0.536535	0.375169	400.6	75.8	26.3	10.2	26.5
147	Kenya	0.535116	0.359735	277.2	58.3	17.5	4.4	21.1
148	Swaziland	0.530303	0.353767	148.5	74.4	16.8	5	34.5
149	Angola	0.526293	0.294929	310.1	90.1	16.6	8.6	29.5
150	Myanmar	0.523528		390.9
151	Rwanda	0.505723	0.337659	291	62.6	17.6	5.4	21.6
152	Cameroon	0.504377	0.339151	564.6	100.9	25.1	7.5	30.3
152	Nigeria	0.503636	0.30047	496.4	128	27.9	9.2	34.8
154	Yemen	0.499871	0.335853	308.8	50.4	15.3	5.7	20.7
155	Madagascar	0.497883	0.346138	297.7	58.5	14.6	5.3	21.6
156	Zimbabwe	0.491976	0.358303	520.7	69	17.7	6.5	23.3
157	Papua New Guinea	0.491468		594.2	57	17.1	5.3	19.9
157	Solomon Islands	0.490578	0.373718	183	21.8	9	2.2	5.8
159	Comoros	0.487703		329.2	45.8	18.2	6.3	13.6
159	Tanzania (United Republic of)	0.48841	0.356267	389.6	76.5	18	5.8	30.2
161	Mauritania	0.487082	0.314924	568.8	69.3	26.8	6.7	16
162	Lesotho	0.486202	0.313003	510.6	89.6	31.3	7.4	35
163	Senegal	0.485278	0.325549	347.2	59.5	18	5.6	14.8
164	Uganda	0.48351	0.334517	324.9	80.1	20.2	5.7	27.9
165	Benin	0.475724	0.310916	328.6	60.1	18.1	3.6	18.9
166	Sudan	0.472803		275.2	47.1	15.5	4.7	14.2
166	Togo	0.473062	0.317258	326.2	92.8	25.2	6.1	26.2
168	Haiti	0.471427	0.285264	333	66.1	16.7	8.8	25.4
169	Afghanistan	0.467886	0.320783	885	90.2	20.9	10.7	34.9
170	Djibouti	0.467419	0.305835	523.5	62.9	17.6	5.4	21.8
171	Côte d'Ivoire	0.451994	0.27883	501.5	96	27	9.4	31.9
172	Gambia	0.440715		264.5	74.6	20.6	6.1	23.4
173	Ethiopia	0.435139	0.307196	497.4	74.4	22.9	7	23.3
174	Malawi	0.414021	0.281935	334.7	89.9	19.7	6.5	30.6
175	Liberia	0.411801	0.272717	627.3	77.5	20.4	5.9	18.3
176	Mali	0.406704		388.3	148.8	31.4	11.5	38.8
177	Guinea-Bissau	0.395649	0.239	885.3	152.5	30	12.3	47.6
178	Mozambique	0.392596	0.276738	248.7	88.4	21	6.8	33.5
179	Guinea	0.391869	0.243042	615.4	108.6	26.1	8.6	33.6
180	Burundi	0.389443	0.257431	370.8	88.7	19.4	7.2	28.5
181	Burkina Faso	0.388355	0.252427	310.5	104	20.2	8.7	32.3
182	Eritrea	0.380951		566	58.2	15.9	4.1	16.9
183	Sierra Leone	0.374282	0.208445	622.6	126.8	27.7	9.8	48.9
184	Chad	0.372424	0.231766	597.6	146.5	29.6	12.1	46.3
185	Central African Republic	0.340531	0.202799	910.5	137.7	29.6	11.6	50.3
186	Congo (Democratic Republic of the)	0.33792	0.210976	342.3	120.3	24.7	7.5	44.2
187	Niger	0.336998	0.227697	406.5	115.4	17.7	8.3	31.3

## Sheet: Final Sample     
HDI	IHDI	MMR	IMR	ENMR	LNMR	PNMR	arcsinHDI	arcsinIHDI	logMMR	logIMR	logENMR	logLNMR	logPNMR
0.944	0.891	4.5	3	1.2	0.4	0.8	1.23455	1.09954	1.50408	1.09861	0.182322	-0.916291	-0.223144
0.933	0.86	4.8	4.4	1.8	0.5	1.2	1.20266	1.03527	1.56862	1.48161	0.587787	-0.693147	0.182322
0.917	0.847	3.9	4.3	2	5	1	1.16049	1.01032	1.36098	1.45861	0.693147	1.60944	0
0.915	0.854	6.7	4.1	1.8	0.5	0.9	1.15551	1.02363	1.90211	1.41099	0.587787	-0.693147	-0.105361
0.914	0.755	18.5	6.6	2.9	0.7	1.9	1.15304	0.855654	2.91777	1.88707	1.06471	-0.356675	0.641854
0.911	0.846	6.5	3.6	1.6	0.5	1	1.1457	1.00844	1.8718	1.28093	0.470004	-0.693147	0
0.902	0.833	8.2	5.4	2.5	0.6	1.5	1.12438	0.984508	2.10413	1.6864	0.916291	-0.510826	0.405465
0.9	0.838	4.8	3.8	1.7	0.5	1	1.11977	0.993608	1.56862	1.335	0.530628	-0.693147	0
0.899	0.832	3.3	4.6	2	0.5	1.3	1.11748	0.982703	1.19392	1.52606	0.693147	-0.693147	0.262364
0.898	0.84	3.7	2.7	1.2	0.3	0.7	1.1152	0.997283	1.30833	0.993252	0.182322	-1.20397	-0.356675
0.895	0.843	2.4	2.4	0.9	0.4	0.7	1.10843	1.00284	0.875469	0.875469	-0.105361	-0.916291	-0.356675
0.892	0.812	6.1	4.9	2.1	0.7	1.4	1.10175	0.947571	1.80829	1.58923	0.741937	-0.356675	0.336472
0.891	0.736	12	3.7	1.3	0.5	1	1.09954	0.827143	2.48491	1.30833	0.262364	-0.693147	0
0.89	0.779	6.1	3	0.9	0.4	0.9	1.09735	0.893069	1.80829	1.09861	-0.105361	-0.916291	-0.105361
0.888	0.793	4.4	4.3	1.6	0.6	1.3	1.09298	0.915718	1.48161	1.45861	0.470004	-0.510826	0.262364
0.884	0.804	8.8	3.7	1.3	0.6	1.2	1.08435	0.933992	2.17475	1.30833	0.262364	-0.510826	0.182322
0.881	0.818	3.2	4.1	1.7	0.6	1.2	1.07797	0.957925	1.16315	1.41099	0.530628	-0.510826	0.182322
0.881	0.806	6.7	4.2	1.8	0.6	1.2	1.07797	0.937363	1.90211	1.43508	0.587787	-0.510826	0.182322
0.881	0.814	6.1	2.8	1.1	0.4	0.8	1.07797	0.951006	1.80829	1.02962	0.09531	-0.916291	-0.223144
0.879	0.83	3.9	3	1.3	0.4	0.7	1.07376	0.979108	1.36098	1.09861	0.262364	-0.916291	-0.356675
0.874	0.824	7.4	3.6	1.5	0.5	1	1.06337	0.968435	2.00148	1.28093	0.405465	-0.693147	0
0.872	0.768	4.3	3.7	1.7	0.7	0.8	1.05927	0.875712	1.45861	1.30833	0.530628	-0.356675	-0.223144
0.869	0.775	6.2	3.6	1.3	0.7	1	1.05318	0.886715	1.82455	1.28093	0.262364	-0.356675	0
0.861	0.813	5.3	3	1	0.6	0.9	1.03723	0.949286	1.66771	1.09861	0	-0.510826	-0.105361
0.853	0.762	9.1	4	1.6	0.9	1	1.02171	0.866396	2.20827	1.38629	0.470004	-0.105361	0
0.845	0.752	6.1	4.1	1.9	0.7	1.2	1.00656	0.851091	1.80829	1.41099	0.641854	-0.356675	0.182322
0.84	0.767	7.1	4.2	1.4	0.8	1.1	0.997283	0.874153	1.96009	1.43508	0.336472	-0.223144	0.09531
0.834	0.746	6.1	4.6	1.4	0.7	1.1	0.986318	0.842035	1.80829	1.52606	0.336472	-0.356675	0.09531
0.834	0.751	4.8	5	2.2	0.9	1.3	0.986318	0.849575	1.56862	1.60944	0.788457	-0.105361	0.262364
0.83	0.778	6.2	6.7	2.3	1.1	2.2	0.979108	0.891476	1.82455	1.90211	0.832909	0.09531	0.788457
0.829	0.76	2.9	7	3.2	1	2.1	0.977317	0.863313	1.06471	1.94591	1.16315	0	0.741937
0.822	0.661	18.7	7.4	2.6	1	2.8	0.964914	0.722151	2.92852	2.00148	0.955511	0	1.02962
0.822	0.739	9.8	3.5	1.2	0.5	1	0.964914	0.831585	2.28238	1.25276	0.182322	-0.693147	0
0.818	0.757	8.5	5.1	2.3	0.9	1.3	0.957925	0.85871	2.14007	1.62924	0.832909	-0.105361	0.262364
0.812	0.721	9.9	4.6	2.2	0.7	1	0.947571	0.805244	2.29253	1.52606	0.788457	-0.356675	0
0.81	0.725	8.5	6.4	2.1	1.1	1.8	0.944152	0.811034	2.14007	1.8563	0.741937	0.09531	0.587787
0.808	0.68	54.7	14.2	5.7	2	4.4	0.94075	0.747763	4.00186	2.65324	1.74047	0.693147	1.48161
0.79	0.662	22.9	10.9	3.6	1.8	4.3	0.910809	0.723484	3.13114	2.38876	1.28093	0.587787	1.45861
0.789	0.676	60.3	16.5	11.3	1	2.1	0.90918	0.742321	4.09933	2.80336	2.4248	0	0.741937
0.789	0.733	12.3	6.3	2.4	1	1.9	0.90918	0.822722	2.5096	1.84055	0.875469	0	0.641854
0.786	0.726	10.6	7.6	2.7	1.1	2.4	0.904312	0.812487	2.36085	2.02815	0.993252	0.09531	0.875469
0.785	0.702	15.9	11	3.2	1.5	4.5	0.902696	0.778202	2.76632	2.3979	1.16315	0.405465	1.50408
0.778	0.685	16.8	9.6	3.4	1.3	2.9	0.891476	0.754604	2.82138	2.26176	1.22378	0.262364	1.06471
0.777	0.692	14.8	9.7	2.9	1.5	3.6	0.889886	0.764256	2.69463	2.27213	1.06471	0.405465	1.28093
0.771	0.662	43.7	14	6.2	1.9	3.3	0.88041	0.723484	3.77735	2.63906	1.82455	0.641854	1.19392
0.766	0.649	49.7	22.3	11.2	4	4	0.872595	0.706269	3.906	3.10459	2.41591	1.38629	1.38629
0.765	0.606	18.1	13.3	4.9	2	3.8	0.871041	0.651022	2.89591	2.58776	1.58923	0.693147	1.335
0.765	0.596	55.2	18.7	5.9	2.2	4.4	0.871041	0.63851	4.01096	2.92852	1.77495	0.788457	1.48161
0.764	0.613	54.7	13.3	4.7	1.8	4	0.86949	0.659852	4.00186	2.58776	1.54756	0.587787	1.38629
0.763	0.611	24.9	10.4	3.9	1.3	3.3	0.867942	0.657323	3.21487	2.34181	1.36098	0.262364	1.19392
0.759	0.639	15	17.4	7.3	2.5	5.4	0.861776	0.693198	2.70805	2.85647	1.98787	0.916291	1.6864
0.757	0.667	27	22.8	9.8	2	6.1	0.85871	0.730175	3.29584	3.12676	2.28238	0.693147	1.80829
0.756	0.583	54	16.8	5.8	2.4	5.6	0.85718	0.622416	3.98898	2.82138	1.75786	0.875469	1.72277
0.75	0.643	30.9	8.8	3.2	1.3	1.9	0.848062	0.698409	3.43076	2.17475	1.16315	0.262364	0.641854
0.749	0.498	13.5	18.9	7.8	2.6	5.2	0.846552	0.521291	2.60269	2.93916	2.05412	0.955511	1.64866
0.747	0.659	23.9	35.1	14.5	3.4	12.5	0.843538	0.719488	3.17388	3.5582	2.67415	1.22378	2.52573
0.745	0.607	29.8	18.3	6.7	2.3	4.6	0.840535	0.65228	3.39451	2.9069	1.90211	0.832909	1.52606
0.745	0.663	10.6	4.9	2.4	0.7	1.2	0.840535	0.724819	2.36085	1.58923	0.875469	-0.356675	0.182322
0.744	0.542	58.7	18	7.5	2.6	6.1	0.839037	0.572815	4.07244	2.89037	2.0149	0.955511	1.80829
0.744	0.636	31.1	21.1	9.4	2	5.8	0.839037	0.689304	3.43721	3.04927	2.24071	0.693147	1.75786
0.737	0.562	63.7	22	8	2.7	6.6	0.828621	0.596802	4.15419	3.09104	2.07944	0.993252	1.88707
0.734	0.667	23.1	10.9	4.1	1.5	3.3	0.824193	0.730175	3.13983	2.38876	1.41099	0.405465	1.19392
0.732	0.633	10.5	8	3.3	1.4	2.3	0.821253	0.685422	2.35137	2.07944	1.19392	0.336472	0.832909
0.731	0.653	11	5.4	3.1	0.6	1	0.819786	0.711539	2.3979	1.6864	1.1314	-0.510826	0
0.73	0.655	18.3	16.8	7.3	1.8	4.6	0.818322	0.714183	2.9069	2.82138	1.98787	0.587787	1.52606
0.724	0.613	68.2	32.7	12.1	2.9	9.5	0.809584	0.659852	4.22244	3.48738	2.49321	1.06471	2.25129
0.722	0.573	69.5	11	4.6	2.1	2.3	0.806689	0.610162	4.24133	2.3979	1.52606	0.741937	0.832909
0.716	0.62	7.3	17.9	2.7	1.8	8.3	0.798056	0.668743	1.98787	2.8848	0.993252	0.587787	2.11626
0.715	0.579	44.7	18.3	7.6	2	4.1	0.796624	0.617502	3.79997	2.9069	2.02815	0.693147	1.41099
0.711	0.521	62.9	17.9	5.2	2.2	5.9	0.790919	0.548022	4.14155	2.8848	1.64866	0.788457	1.77495
0.711	0.549	84.6	28.6	5.6	3.5	11.9	0.790919	0.581167	4.43793	3.35341	1.72277	1.25276	2.47654
0.705	0.534	65.2	38.1	16.5	4.2	11.4	0.782423	0.563325	4.17746	3.64021	2.80336	1.43508	2.43361
0.7	0.535	40.8	28.8	13.6	3.1	7.6	0.775397	0.564508	3.70868	3.36037	2.61007	1.1314	2.02815
0.698	0.521	51.8	16.3	8	1.9	2.9	0.772601	0.548022	3.94739	2.79116	2.07944	0.641854	1.06471
0.698	0.618	51.3	42.9	15.1	3.7	14.7	0.772601	0.666196	3.93769	3.75887	2.71469	1.30833	2.68785
0.686	0.606	9	19.6	8	2.5	5.3	0.755977	0.651022	2.19722	2.97553	2.07944	0.916291	1.66771
0.684	0.553	199.3	31.5	11.1	3.8	10	0.753232	0.585961	5.29481	3.44999	2.40694	1.335	2.30259
0.683	0.422	480	30.9	12.5	2.6	9.6	0.751862	0.43565	6.17379	3.43076	2.52573	0.955511	2.26176
0.682	0.518	32.6	21.8	7.3	3.5	6.5	0.750494	0.544511	3.48431	3.08191	1.98787	1.25276	1.8718
0.676	0.513	95.3	21	8.9	2.7	5.6	0.742321	0.538676	4.55703	3.04452	2.18605	0.993252	1.72277
0.674	0.512	267.3	60.4	19.1	3.9	20.7	0.73961	0.537512	5.58837	4.10099	2.94969	1.36098	3.03013
0.667	0.47	179.6	41.9	13.1	4.1	15.5	0.730175	0.489291	5.19073	3.73529	2.57261	1.41099	2.74084
0.663	0.582	21.8	12.6	5.3	1.5	3.8	0.724819	0.621186	3.08191	2.5337	1.66771	0.405465	1.335
0.662	0.485	65.8	13.4	4.6	1.9	4.6	0.723484	0.506363	4.18662	2.59525	1.52606	0.641854	1.52606
0.661	0.556	30.5	35.9	14	3.4	10.9	0.722151	0.589566	3.41773	3.58074	2.63906	1.22378	2.38876
0.66	0.54	80.9	27.3	9.9	2.6	6.9	0.720819	0.570437	4.39321	3.30689	2.29253	0.955511	1.93152
0.658	0.518	44.1	17	6	2.1	4.2	0.71816	0.544511	3.78646	2.83321	1.79176	0.741937	1.43508
0.642	0.505	65.8	28.8	11.3	3.3	8.8	0.697104	0.529382	4.18662	3.36037	2.4248	1.19392	2.17475
0.638	0.522	118.1	36.2	11.8	3.6	14	0.691898	0.549194	4.77153	3.58906	2.4681	1.28093	2.63906
0.638	0.543	56.6	18.6	6.9	2.6	3.7	0.691898	0.574006	4.03601	2.92316	1.93152	0.955511	1.30833
0.636	0.511	47.6	24.1	9.1	2.4	7.3	0.689304	0.536348	3.86283	3.18221	2.20827	0.875469	1.98787
0.628	0.422	86.7	28.1	6.5	2.8	10.4	0.678981	0.43565	4.46245	3.33577	1.8718	1.02962	2.34181
0.628	0.519	46.8	29.6	14.5	2.2	9.1	0.678981	0.545681	3.84588	3.38777	2.67415	0.788457	2.20827
0.624	0.352	149.6	34.7	14	2.5	9.4	0.673851	0.359707	5.00797	3.54674	2.63906	0.916291	2.24071
0.62	0.43	223.4	38.8	13.7	2.4	15.3	0.668743	0.444493	5.40896	3.65842	2.6174	0.875469	2.72785
0.617	0.418	72	23.1	9.2	2.6	6.3	0.664925	0.431243	4.27667	3.13983	2.2192	0.955511	1.84055
0.617	0.433	63.9	26.3	10.5	4.1	7.4	0.664925	0.447818	4.15732	3.26957	2.35137	1.41099	2.00148
0.614	0.452	63.5	24.1	8.9	2.7	8.7	0.661118	0.469006	4.15104	3.18221	2.18605	0.993252	2.16332
0.607	0.416	100.9	52.2	16.5	4.9	18.1	0.65228	0.429042	4.61413	3.95508	2.80336	1.58923	2.89591
0.607	0.491	30.4	41.7	14.4	3.3	16.1	0.65228	0.513237	3.41444	3.7305	2.66723	1.19392	2.77882
0.586	0.418	281.8	48.8	22.4	5.7	12	0.626114	0.431243	5.6412	3.88773	3.10906	1.74047	2.48491
0.584	0.465	277.4	47.5	18.9	5.7	9	0.623648	0.483635	5.62546	3.86073	2.93916	1.74047	2.19722
0.584	0.44	220.9	43.2	15.5	4.8	15.6	0.623648	0.455599	5.39771	3.76584	2.74084	1.56862	2.74727
0.573	0.394	293.4	71.4	21.9	5.9	18.3	0.610162	0.40498	5.68154	4.2683	3.08649	1.77495	2.9069
0.569	0.43	303.8	61.6	18.6	6.7	20.6	0.605289	0.444493	5.71637	4.12066	2.92316	1.90211	3.02529
0.564	0.391	287.3	61.1	17.7	4.8	21.8	0.599222	0.401718	5.66053	4.11251	2.87357	1.56862	3.08191
0.561	0.365	315.1	80.5	15.2	6.9	29.5	0.595593	0.373633	5.75289	4.38826	2.7213	1.93152	3.38439
0.558	0.396	242.7	40.8	19.6	5.4	9	0.591974	0.407157	5.49183	3.70868	2.97553	1.6864	2.19722
0.558	0.384	134.9	40.7	15.2	3.2	11.7	0.591974	0.394125	4.90453	3.70623	2.7213	1.16315	2.45959
0.54	0.384	272.3	37.7	17.7	4.3	9.2	0.570437	0.394125	5.6069	3.62966	2.87357	1.45861	2.2192
0.537	0.375	400.6	75.8	26.3	10.2	26.5	0.566877	0.384397	5.99296	4.3281	3.26957	2.32239	3.27714
0.535	0.36	277.2	58.3	17.5	4.4	21.1	0.564508	0.368268	5.62474	4.0656	2.8622	1.48161	3.04927
0.53	0.354	148.5	74.4	16.8	5	34.5	0.558601	0.361845	5.00059	4.30946	2.82138	1.60944	3.54096
0.526	0.295	310.1	90.1	16.6	8.6	29.5	0.55389	0.299456	5.73689	4.50092	2.8094	2.15176	3.38439
0.506	0.338	291	62.6	17.6	5.4	21.6	0.530541	0.344791	5.67332	4.13676	2.8679	1.6864	3.07269
0.504	0.339	564.6	100.9	25.1	7.5	30.3	0.528224	0.345854	6.33612	4.61413	3.22287	2.0149	3.41115
0.504	0.3	496.4	128	27.9	9.2	34.8	0.528224	0.304693	6.20738	4.85203	3.32863	2.2192	3.54962
0.5	0.336	308.8	50.4	15.3	5.7	20.7	0.523599	0.342667	5.73269	3.91999	2.72785	1.74047	3.03013
0.498	0.346	297.7	58.5	14.6	5.3	21.6	0.521291	0.353304	5.69609	4.06903	2.68102	1.66771	3.07269
0.492	0.358	520.7	69	17.7	6.5	23.3	0.514386	0.366125	6.25517	4.23411	2.87357	1.8718	3.14845
0.491	0.374	183	21.8	9	2.2	5.8	0.513237	0.383318	5.20949	3.08191	2.19722	0.788457	1.75786
0.488	0.356	389.6	76.5	18	5.8	30.2	0.509797	0.363984	5.96512	4.33729	2.89037	1.75786	3.40784
0.487	0.315	568.8	69.3	26.8	6.7	16	0.508652	0.320457	6.34353	4.23844	3.2884	1.90211	2.77259
0.486	0.313	510.6	89.6	31.3	7.4	35	0.507507	0.31835	6.23559	4.49535	3.44362	2.00148	3.55535
0.485	0.326	347.2	59.5	18	5.6	14.8	0.506363	0.332069	5.8499	4.08598	2.89037	1.72277	2.69463
0.484	0.335	324.9	80.1	20.2	5.7	27.9	0.50522	0.341605	5.78352	4.38328	3.00568	1.74047	3.32863
0.476	0.311	328.6	60.1	18.1	3.6	18.9	0.496101	0.316245	5.79484	4.09601	2.89591	1.28093	2.93916
0.473	0.317	326.2	92.8	25.2	6.1	26.2	0.492693	0.322565	5.78751	4.53045	3.22684	1.80829	3.26576
0.471	0.285	333	66.1	16.7	8.8	25.4	0.490424	0.289006	5.80814	4.19117	2.81541	2.17475	3.23475
0.468	0.321	885	90.2	20.9	10.7	34.9	0.487026	0.326785	6.78559	4.50203	3.03975	2.37024	3.55249
0.467	0.306	523.5	62.9	17.6	5.4	21.8	0.485895	0.310989	6.26054	4.14155	2.8679	1.6864	3.08191
0.452	0.279	501.5	96	27	9.4	31.9	0.469006	0.282753	6.2176	4.56435	3.29584	2.24071	3.46261
0.435	0.307	497.4	74.4	22.9	7	23.3	0.450038	0.312039	6.20939	4.30946	3.13114	1.94591	3.14845
0.414	0.282	334.7	89.9	19.7	6.5	30.6	0.426844	0.285878	5.81323	4.4987	2.98062	1.8718	3.421
0.412	0.273	627.3	77.5	20.4	5.9	18.3	0.424648	0.27651	6.44142	4.35028	3.01553	1.77495	2.9069
0.396	0.239	885.3	152.5	30	12.3	47.6	0.407157	0.241336	6.78593	5.02717	3.4012	2.5096	3.86283
0.393	0.277	248.7	88.4	21	6.8	33.5	0.403892	0.280671	5.51625	4.48187	3.04452	1.91692	3.51154
0.392	0.243	615.4	108.6	26.1	8.6	33.6	0.402805	0.245457	6.42227	4.68767	3.26193	2.15176	3.51453
0.389	0.257	370.8	88.7	19.4	7.2	28.5	0.399546	0.259917	5.91566	4.48526	2.96527	1.97408	3.3499
0.388	0.252	310.5	104	20.2	8.7	32.3	0.398461	0.254746	5.73818	4.64439	3.00568	2.16332	3.47507
0.374	0.208	622.6	126.8	27.7	9.8	48.9	0.383318	0.20953	6.4339	4.84261	3.32143	2.28238	3.88978
0.372	0.232	597.6	146.5	29.6	12.1	46.3	0.381163	0.234133	6.39292	4.98703	3.38777	2.49321	3.83514
0.341	0.203	910.5	137.7	29.6	11.6	50.3	0.34798	0.204421	6.81399	4.92508	3.38777	2.451	3.918
0.338	0.211	342.3	120.3	24.7	7.5	44.2	0.344791	0.212598	5.83569	4.78999	3.2068	2.0149	3.78872
0.337	0.228	406.5	115.4	17.7	8.3	31.3	0.343729	0.230023	6.00758	4.7484	2.87357	2.11626	3.44362
